# Supplementary material for: Comparative SEM Study of Sensilla and Tyloid Structures in the Antennae of Vespinae (Hymenoptera: Vespidae)
Source: Insects. 2024 Jun 13;15(6):448. doi: 10.3390/insects15060448 (PMC11203544; doi:10.3390/insects15060448)
Supplement: Supplementary file 1 [file insects-15-00448-s001.zip]

Archive with 1 entries (1 files):
- insects-2989936-supplementary.pdf
